# Supplementary material for: Chronic treatment with fluoxetine regulates mitochondrial features and plasticity-associated transcriptomic pathways in parvalbumin-positive interneurons of prefrontal cortex
Source: Neuropsychopharmacology. 2025 Sep 8;50(12):1864–74. doi: 10.1038/s41386-025-02219-8 (PMC12518560; doi:10.1038/s41386-025-02219-8)
Supplement: Supplementary file 2 — Supplemental Table 1 [file 41386_2025_2219_MOESM2_ESM.xlsx]

## Sheet: Sheet1
	Host	Company	Product No	Dilution/concentration	Purpose
anti-GFP antibody	Mouse	MSKCC	HtzGFP_04 (clone19F7)	178 μg for 1 ml of beads	TRAP
anti-GFP antibody	Mouse	MSKCC	HtzGFP_02 (clone 19C8)	178 μg for 1 ml of beads	TRAP
anti-PV antibody	Guinea pig	Synaptic systems	195004	500	IHC
anti-SST antibody	Rabbit	ThermoFisher	#PA5-82678	500	IHC
Lectin WFA conjugated with biotin		Sigma-Aldrich	L1516	200	IHC
anti-TOMM22 antibody	rabbit	Sigma-Aldrich	12352203	200	IHC
anti-Guineapig anntibody conjugated with Alexa 488	Donkey	Jackson laboratory	706-545-148	400	IHC
ZyMAX streptavidin conjugated with Alexa Fluor633		ThermoFisher	S21375	400	IHC
anti-rabbit antibody conjugated with Alexa546	Donkey	ThermoFisher	A10040	500	IHC
