# Supplementary material for: Chronic treatment with fluoxetine regulates mitochondrial features and plasticity-associated transcriptomic pathways in parvalbumin-positive interneurons of prefrontal cortex
Source: Neuropsychopharmacology. 2025 Sep 8;50(12):1864–74. doi: 10.1038/s41386-025-02219-8 (PMC12518560; doi:10.1038/s41386-025-02219-8)
Supplement: Supplementary file 5 — Supplemental Table 4 [file 41386_2025_2219_MOESM5_ESM.xlsx]

## Sheet: Fig4d_ATP_PV_ANOVA
Table Analyzed	ATP_PV
Two-way ANOVA	Ordinary
Alpha	0.05
Source of Variation	% of total variation	P value	P value summary	Significant?
Interaction	0.5267	0.5281	ns	No
Row Factor	94.32	<0,0001	****	Yes
Column Factor	0.4578	0.3005	ns	No
ANOVA table	SS	DF	MS	F (DFn, DFd)	P value
Interaction	119563104	2	59781552	F (2, 12) = 0,6736	P=0,5281
Row Factor	21410037722	2	10705018861	F (2, 12) = 120,6	P<0,0001
Column Factor	103912166	1	103912166	F (1, 12) = 1,171	P=0,3005
Residual	1064962356	12	88746863
Difference between column means
Mean of Control	44745
Mean of Fluoxetine	49550
Difference between means	-4805
SE of difference	4441
95% CI of difference	-14481 to 4871
Data summary
Number of columns (Column Factor)	2
Number of rows (Row Factor)	3
Number of values	18

## Sheet: Fig4d_ATP_non-PV_ANOVA
Table Analyzed	ATP_non
Two-way ANOVA	Ordinary
Alpha	0.05
Source of Variation	% of total variation	P value	P value summary	Significant?
Interaction	6.755	0.4822	ns	No
Row Factor	26.65	0.0844	ns	No
Column Factor	14.33	0.0948	ns	No
ANOVA table	SS	DF	MS	F (DFn, DFd)	P value
Interaction	16082183	2	8041091	F (2, 12) = 0,7756	P=0,4822
Row Factor	63454676	2	31727338	F (2, 12) = 3,060	P=0,0844
Column Factor	34109519	1	34109519	F (1, 12) = 3,290	P=0,0948
Residual	124414569	12	10367881
Difference between column means
Mean of Control	9703
Mean of Fluoxetine	12456
Difference between means	-2753
SE of difference	1518
95% CI of difference	-6060 to 554,0
Data summary
Number of columns (Column Factor)	2
Number of rows (Row Factor)	3
Number of values	18

## Sheet: Fig4e_mtDNA_PV_ANOVA
Table Analyzed	mtDNA_PV
Two-way ANOVA	Ordinary
Alpha	0.05
Source of Variation	% of total variation	P value	P value summary	Significant?
Interaction	12.48	0.0137	*	Yes
Region	5.782	0.127	ns	No
Treatment	2.461	0.1826	ns	No
ANOVA table	SS (Type III)	DF	MS	F (DFn, DFd)	P value
Interaction	18203641	2	9101821	F (2, 60) = 4,612	P=0,0137
Region	8432917	2	4216458	F (2, 60) = 2,137	P=0,1270
Treatment	3588739	1	3588739	F (1, 60) = 1,818	P=0,1826
Residual	118412006	60	1973533
Difference between column means
Predicted (LS) mean of Control	1765
Predicted (LS) mean of Fluoxetine	2235
Difference between predicted means	-470.7
SE of difference	349
95% CI of difference	-1169 to 227,5
Data summary
Number of columns (Treatment)	2
Number of rows (Region)	3
Number of values	66

## Sheet: Fig4e_mtDNA_PV_post-hoc
Compare each cell mean with the other cell mean in that row
Number of families	1
Number of comparisons per family	3
Alpha	0.05
Uncorrected Fisher's LSD	Predicted (LS) mean diff,	95,00% CI of diff,	Below threshold?	Summary	Individual P Value
Control - Fluoxetine
Cx	-981	-2220 to 258,1	No	ns	0.1185
HP	972	-175,2 to 2119	No	ns	0.0953
PFC	-1403	-2642 to -163,9	Yes	*	0.0271
Test details	Predicted (LS) mean 1	Predicted (LS) mean 2	Predicted (LS) mean diff,	SE of diff,	N1	N2	t	DF
Control - Fluoxetine
Cx	1483	2464	-981	619.5	12	9	1.584	60
HP	2063	1091	972	573.5	12	12	1.695	60
PFC	1748	3151	-1403	619.5	12	9	2.265	60

## Sheet: Fig4e_mtDNA_non-PV_ANOVA
Table Analyzed	mtDNA_non
Two-way ANOVA	Ordinary
Alpha	0.05
Source of Variation	% of total variation	P value	P value summary	Significant?
Interaction	5.859	0.1061	ns	No
Region	10.4	0.0206	*	Yes
Treatment	0.4608	0.5477	ns	No
ANOVA table	SS	DF	MS	F (DFn, DFd)	P value
Interaction	2214289	2	1107145	F (2, 66) = 2,321	P=0,1061
Region	3929296	2	1964648	F (2, 66) = 4,119	P=0,0206
Treatment	174168	1	174168	F (1, 66) = 0,3652	P=0,5477
Residual	31476892	66	476923
Difference between column means
Mean of Control	826.1
Mean of Fluoxetine	924.4
Difference between means	-98.37
SE of difference	162.8
95% CI of difference	-423,4 to 226,6
Data summary
Number of columns (Treatment)	2
Number of rows (Region)	3
Number of values	72

## Sheet: Fig5b_cellCount_ANOVA
Table Analyzed	PV_cellCount_bySample
Two-way ANOVA	Ordinary
Alpha	0.05
Source of Variation	% of total variation	P value	P value summary	Significant?
Interaction	0.8404	0.7649	ns	No
Region	69.61	<0,0001	****	Yes
Treatment	1.748	0.3016	ns	No
ANOVA table	SS	DF	MS	F (DFn, DFd)	P value
Interaction	9457	2	4729	F (2, 18) = 0,2720	P=0,7649
Region	783301	2	391651	F (2, 18) = 22,53	P<0,0001
Treatment	19665	1	19665	F (1, 18) = 1,131	P=0,3016
Residual	312894	18	17383
Difference between column means
Mean of Control	278.3
Mean of Fluoxetine	221
Difference between means	57.25
SE of difference	53.83
95% CI of difference	-55,83 to 170,3
Data summary
Number of columns (Treatment)	2
Number of rows (Region)	3
Number of values	24

## Sheet: Fig5c_cellRatio_ANOVA
Table Analyzed	PV_PNN_ratio_all
Two-way ANOVA	Ordinary
Alpha	0.05
Source of Variation	% of total variation	P value	P value summary	Significant?
Interaction	1.225	0.5682	ns	No
Region	76.34	<0,0001	****	Yes
Treatment	3.54	0.0829	ns	No
ANOVA table	SS	DF	MS	F (DFn, DFd)	P value
Interaction	0.008036	2	0.004018	F (2, 18) = 0,5834	P=0,5682
Region	0.5008	2	0.2504	F (2, 18) = 36,35	P<0,0001
Treatment	0.02322	1	0.02322	F (1, 18) = 3,372	P=0,0829
Residual	0.124	18	0.006887
Difference between column means
Mean of Control	0.3184
Mean of Fluoxetine	0.2561
Difference between means	0.06221
SE of difference	0.03388
95% CI of difference	-0,008967 to 0,1334
Data summary
Number of columns (Treatment)	2
Number of rows (Region)	3
Number of values	24

## Sheet: Fig5d_cellRatio_byPV_chiSquare
Table Analyzed	PL_PV	IL_PV	ACAM2_PV
P value and statistical significance
Test	Chi-square	Chi-square	Chi-square
Chi-square, df	10,13, 3	0,5446, 3	4,864, 3
P value	0.0175	0.909	0.1821
P value summary	*	ns	ns
One- or two-sided	NA	NA	NA
Statistically significant (P < 0.05)?	Yes	No	No
Data analyzed
Number of rows	4	4	4
Number of columns	2	2	2

## Sheet: Fig5e_PNN_PL_ANOVA
Table Analyzed	PL_PNN_total
Two-way ANOVA	Ordinary
Alpha	0.05
Source of Variation	% of total variation	P value	P value summary	Significant?
Interaction	0.8246	0.3967	ns	No
PV subset	1.118	0.2597	ns	No
Treatment	4.788	<0,0001	****	Yes
ANOVA table	SS (Type III)	DF	MS	F (DFn, DFd)	P value
Interaction	1348836688445	3	449612229482	F (3, 335) = 0,9920	P=0,3967
PV subset	1828497832397	3	609499277466	F (3, 335) = 1,345	P=0,2597
Treatment	7831923390960	1	7831923390960	F (1, 335) = 17,28	P<0,0001
Residual	151800000000000	335	453259114821
Difference between column means
Predicted (LS) mean of Control	1181760
Predicted (LS) mean of Fluoxetine	820561
Difference between predicted means	361199
SE of difference	86893
95% CI of difference	190274 to 532124
Data summary
Number of columns (Treatment)	2
Number of rows (PV subset)	4
Number of values	343

## Sheet: Fig5e_PNN_PL_post-hoc
Compare each cell mean with the other cell mean in that row
Number of families	1
Number of comparisons per family	4
Alpha	0.05
Šídák's multiple comparisons test	Predicted (LS) mean diff,	95,00% CI of diff,	Below threshold?	Summary	Adjusted P Value
Control - Fluoxetine
L	223580	-123071 to 570230	No	ns	0.3646
IL	407229	73849 to 740609	Yes	**	0.0096
IH	199479	-164627 to 563584	No	ns	0.5276
H	614509	-13032 to 1242050	No	ns	0.0575
Test details	Predicted (LS) mean 1	Predicted (LS) mean 2	Predicted (LS) mean diff,	SE of diff,	N1	N2	t	DF
Control - Fluoxetine
L	983323	759743	223580	138418	69	36	1.615	335
IL	1236452	829222	407229	133119	68	41	3.059	335
IH	1107585	908106	199479	145388	65	32	1.372	335
H	1399682	785173	614509	250578	21	11	2.452	335

[truncated: 8 more sheets: Fig5e_PNN_IL_ANOVA, Fig5e_PNN_ACAM2_ANOVA, Fig5e_PNN_ACAM2_post-hoc, Fig5f_TOMM22_PL_ANOVA, Fig5f_TOMM22_PL_post-hoc, Fig5f_TOMM22_IL_ANOVA, Fig5f_TOMM22_ACAM2_ANOVA, Fig5f_TOMM22_ACAM2_post-hoc]
